# Supplementary material for: Multicomponent regulation of actin barbed end assembly by twinfilin, formin and capping protein
Source: Nat Commun. 2023 Jul 6;14:3981. doi: 10.1038/s41467-023-39655-3 (PMC10326068; doi:10.1038/s41467-023-39655-3)
Supplement: Supplementary file 9 — Source data file [file 41467_2023_39655_MOESM9_ESM.xlsx]

## Sheet: Figure 1F
Figure 1f
	Fraction of filaments attached to formin in presence of a range of capping protein concentrations
	Time (s)	Control (0 µM CP)	Time (s)	5 nM CP	Time (s)	50 nM CP	Time (s)	250 nM CP	Time (s)	500 nM CP	Time (s)	1 µM CP
	0	1	0	1	0	1	0	1	0	1	0	1
	4.96	0.98571	4.97	0.97222	4.97	0.97333	4.96	0.94643	4.97	0.92308	4.97	0.80769
	9.92	0.98571	9.94	0.97222	9.94	0.97333	9.92	0.94643	9.94	0.88462	9.94	0.76923
	14.88	0.97143	14.91	0.97222	14.91	0.94667	14.88	0.94643	14.91	0.73077	14.91	0.65385
	19.84	0.97143	19.88	0.97222	19.88	0.90667	19.84	0.89286	19.88	0.69231	19.88	0.65385
	24.8	0.97143	24.85	0.94444	24.85	0.89333	24.8	0.83929	24.85	0.69231	24.85	0.57692
	29.76	0.97143	29.82	0.94444	29.82	0.86667	29.76	0.80357	29.82	0.53846	29.82	0.57692
	34.72	0.97143	34.79	0.94444	34.79	0.86667	34.72	0.73214	34.79	0.46154	34.79	0.5
	39.68	0.97143	39.76	0.94444	39.76	0.86667	39.68	0.69643	39.76	0.42308	39.76	0.46154
	44.64	0.95714	44.73	0.91667	44.73	0.82667	44.64	0.625	44.73	0.42308	44.73	0.46154
	49.6	0.95714	49.7	0.88889	49.7	0.82667	49.6	0.625	49.7	0.42308	49.7	0.42308
	54.56	0.95714	54.67	0.88889	54.67	0.82667	54.56	0.60714	54.67	0.38462	54.67	0.38462
	59.52	0.95714	59.64	0.88889	59.64	0.8	59.52	0.60714	59.64	0.38462	59.64	0.34615
	64.48	0.95714	64.61	0.86111	64.61	0.74667	64.48	0.55357	64.61	0.38462	64.61	0.34615
	69.44	0.94286	69.58	0.86111	69.58	0.73333	69.44	0.55357	69.58	0.38462	69.58	0.34615
	74.4	0.94286	74.55	0.86111	74.55	0.70667	74.4	0.48214	74.55	0.30769	74.55	0.30769
	79.36	0.94286	79.52	0.80556	79.52	0.70667	79.36	0.42857	79.52	0.30769	79.52	0.30769
	84.32	0.94286	84.49	0.80556	84.49	0.70667	84.32	0.41071	84.49	0.30769	84.49	0.26923
	89.28	0.94286	89.46	0.77778	89.46	0.68	89.28	0.41071	89.46	0.26923	89.46	0.26923
	94.24	0.94286	94.43	0.77778	94.43	0.68	94.24	0.41071	94.43	0.26923	94.43	0.26923
	99.2	0.94286	99.4	0.75	99.4	0.64	99.2	0.375	99.4	0.26923	99.4	0.26923
	104.16	0.94286	104.37	0.69444	104.37	0.62667	104.16	0.375	104.37	0.26923	104.37	0.26923
	109.12	0.94286	109.34	0.69444	109.34	0.57333	109.12	0.35714	109.34	0.26923	109.34	0.26923
	114.08	0.92857	114.31	0.69444	114.31	0.56	114.08	0.33929	114.31	0.26923	114.31	0.23077
	119.04	0.92857	119.28	0.69444	119.28	0.56	119.04	0.33929	119.28	0.26923	119.28	0.23077
	124	0.92857	124.25	0.69444	124.25	0.52	124	0.33929	124.25	0.23077	124.25	0.23077
	128.96	0.91429	129.22	0.69444	129.22	0.52	128.96	0.32143	129.22	0.23077	129.22	0.23077
	133.92	0.91429	134.19	0.69444	134.19	0.52	133.92	0.32143	134.19	0.23077	134.19	0.23077
	138.88	0.91429	139.16	0.66667	139.16	0.50667	138.88	0.32143	139.16	0.23077	139.16	0.19231
	143.84	0.9	144.13	0.66667	144.13	0.49333	143.84	0.32143	144.13	0.23077	144.13	0.19231
	148.8	0.9	149.1	0.63889	149.1	0.45333	148.8	0.30357	149.1	0.23077	149.1	0.19231
	153.76	0.9	154.07	0.63889	154.07	0.45333	153.76	0.30357	154.07	0.23077	154.07	0.15385
	158.72	0.9	159.04	0.63889	159.04	0.45333	158.72	0.30357	159.04	0.23077	159.04	0.15385
	163.68	0.9	164.01	0.63889	164.01	0.44	163.68	0.28571	164.01	0.23077	164.01	0.15385
	168.64	0.9	168.98	0.61111	168.98	0.44	168.64	0.28571	168.98	0.23077	168.98	0.11538
	173.6	0.88571	173.95	0.61111	173.95	0.44	173.6	0.26786	173.95	0.23077	173.95	0.11538
	178.56	0.88571	178.92	0.61111	178.92	0.44	178.56	0.26786	178.92	0.23077	178.92	0.11538
	183.52	0.88571	183.89	0.61111	183.89	0.44	183.52	0.26786	183.89	0.23077	183.89	0.11538
	188.48	0.88571	188.86	0.61111	188.86	0.44	188.48	0.26786	188.86	0.23077	188.86	0.07692
	193.44	0.88571	193.83	0.61111	193.83	0.42667	193.44	0.26786	193.83	0.19231	193.83	0.07692
	198.4	0.88571	198.8	0.61111	198.8	0.42667	198.4	0.26786	198.8	0.15385	198.8	0.07692
	203.36	0.88571	203.77	0.61111	203.77	0.38667	203.36	0.26786	203.77	0.15385	203.77	0.07692
	208.32	0.88571	208.74	0.61111	208.74	0.37333	208.32	0.26786	208.74	0.15385	208.74	0.07692
	213.28	0.88571	213.71	0.61111	213.71	0.37333	213.28	0.26786	213.71	0.15385	213.71	0.07692
	218.24	0.88571	218.68	0.61111	218.68	0.36	218.24	0.26786	218.68	0.15385	218.68	0.07692
	223.2	0.88571	223.65	0.61111	223.65	0.36	223.2	0.26786	223.65	0.15385	223.65	0.07692
	228.16	0.88571	228.62	0.61111	228.62	0.33333	228.16	0.26786	228.62	0.15385	228.62	0.07692
	233.12	0.88571	233.59	0.61111	233.59	0.33333	233.12	0.26786	233.59	0.15385	233.59	0.07692
	238.08	0.88571	238.56	0.61111	238.56	0.30667	238.08	0.26786	238.56	0.15385	238.56	0.07692
	243.04	0.87143	243.53	0.61111	243.53	0.30667	243.04	0.25	243.53	0.15385	243.53	0.07692
	248	0.87143	248.5	0.61111	248.5	0.30667	248	0.25	248.5	0.15385	248.5	0.07692
	252.96	0.87143	253.47	0.61111	253.47	0.30667	252.96	0.25	253.47	0.15385	253.47	0.07692
	257.92	0.87143	258.44	0.61111	258.44	0.30667	257.92	0.23214	258.44	0.15385	258.44	0.07692
	262.88	0.87143	263.41	0.61111	263.41	0.28	262.88	0.23214	263.41	0.15385	263.41	0.07692
	267.84	0.87143	268.38	0.61111	268.38	0.28	267.84	0.23214	268.38	0.15385	268.38	0.07692
	272.8	0.87143	273.35	0.61111	273.35	0.26667	272.8	0.19643	273.35	0.15385	273.35	0.07692
	277.76	0.87143	278.32	0.61111	278.32	0.26667	277.76	0.19643	278.32	0.11538	278.32	0.07692
	282.72	0.87143	283.29	0.61111	283.29	0.26667	282.72	0.19643	283.29	0.11538	283.29	0.07692
	287.68	0.87143	288.26	0.58333	288.26	0.26667	287.68	0.19643	288.26	0.11538	288.26	0.07692
	292.64	0.87143	293.23	0.58333	293.23	0.25333	292.64	0.19643	293.23	0.11538	293.23	0.03846
	297.6	0.87143	298.2	0.5	298.2	0.25333	297.6	0.17857	298.2	0.11538	298.2	0.03846
	302.56	0.87143	303.17	0.5	303.17	0.24	302.56	0.17857	303.17	0.11538	303.17	0.03846
	307.52	0.87143	308.14	0.47222	308.14	0.24	307.52	0.17857	308.14	0.11538	308.14	0.03846
	312.48	0.87143	313.11	0.47222	313.11	0.24	312.48	0.17857	313.11	0.11538	313.11	0.03846
	317.44	0.87143	318.08	0.47222	318.08	0.24	317.44	0.17857	318.08	0.11538	318.08	0.03846
	322.4	0.85714	323.05	0.47222	323.05	0.24	322.4	0.17857	323.05	0.11538	323.05	0.03846
	327.36	0.85714	328.02	0.47222	328.02	0.22667	327.36	0.17857	328.02	0.11538	328.02	0.03846
	332.32	0.85714	332.99	0.47222	332.99	0.21333	332.32	0.17857	332.99	0.11538	332.99	0.03846
	337.28	0.85714	337.96	0.44444	337.96	0.2	337.28	0.17857	337.96	0.11538	337.96	0.03846
	342.24	0.85714	342.93	0.44444	342.93	0.18667	342.24	0.17857	342.93	0.11538	342.93	0.03846
	347.2	0.85714	347.9	0.44444	347.9	0.18667	347.2	0.16071	347.9	0.11538	347.9	0.03846
	352.16	0.84286	352.87	0.41667	352.87	0.18667	352.16	0.14286	352.87	0.11538	352.87	0.03846
	357.12	0.84286	357.84	0.41667	357.84	0.17333	357.12	0.14286	357.84	0.11538	357.84	0.03846
	362.08	0.84286	362.81	0.41667	362.81	0.17333	362.08	0.14286	362.81	0.11538	362.81	0.03846
	367.04	0.82857	367.78	0.41667	367.78	0.16	367.04	0.14286	367.78	0.11538	367.78	0.03846
	372	0.82857	372.75	0.41667	372.75	0.16	372	0.125	372.75	0.11538	372.75	0.03846
	376.96	0.82857	377.72	0.41667	377.72	0.16	376.96	0.125	377.72	0.11538	377.72	0.03846
	381.92	0.82857	382.69	0.41667	382.69	0.16	381.92	0.125	382.69	0.07692	382.69	0.03846
	386.88	0.82857	387.66	0.41667	387.66	0.14667	386.88	0.10714	387.66	0.07692	387.66	0.03846
	391.84	0.82857	392.63	0.41667	392.63	0.14667	391.84	0.10714	392.63	0.07692	392.63	0.03846
	396.8	0.82857	397.6	0.41667	397.6	0.13333	396.8	0.10714	397.6	0.07692	397.6	0.03846
	401.76	0.82857	402.57	0.41667	402.57	0.13333	401.76	0.10714	402.57	0.07692	402.57	0.03846
	406.72	0.82857	407.54	0.41667	407.54	0.13333	406.72	0.10714	407.54	0.07692	407.54	0.03846
	411.68	0.82857	412.51	0.41667	412.51	0.13333	411.68	0.10714	412.51	0.07692	412.51	0.03846
	416.64	0.82857	417.48	0.41667	417.48	0.13333	416.64	0.10714	417.48	0.07692	417.48	0.03846
	421.6	0.82857	422.45	0.41667	422.45	0.13333	421.6	0.10714	422.45	0.03846	422.45	0.03846
	426.56	0.82857	427.42	0.41667	427.42	0.10667	426.56	0.10714	427.42	0.03846	427.42	0.03846
	431.52	0.82857	432.39	0.41667	432.39	0.10667	431.52	0.10714	432.39	0.03846	432.39	0
	436.48	0.82857	437.36	0.41667	437.36	0.10667	436.48	0.10714	437.36	0.03846	437.36	0
	441.44	0.82857	442.33	0.41667	442.33	0.10667	441.44	0.10714	442.33	0.03846	442.33	0
	446.4	0.82857	447.3	0.41667	447.3	0.10667	446.4	0.10714	447.3	0.03846	447.3	0
	451.36	0.82857	452.27	0.41667	452.27	0.10667	451.36	0.10714	452.27	0.03846	452.27	0
	456.32	0.82857	457.24	0.41667	457.24	0.10667	456.32	0.10714	457.24	0.03846	457.24	0
	461.28	0.81429	462.21	0.41667	462.21	0.10667	461.28	0.10714	462.21	0.03846	462.21	0
	466.24	0.81429	467.18	0.41667	467.18	0.09333	466.24	0.10714	467.18	0.03846	467.18	0
	471.2	0.81429	472.15	0.41667	472.15	0.09333	471.2	0.10714	472.15	0.03846	472.15	0
	476.16	0.8	477.12	0.41667	477.12	0.09333	476.16	0.10714	477.12	0.03846	477.12	0
	481.12	0.78571	482.09	0.41667	482.09	0.08	481.12	0.10714	482.09	0.03846	482.09	0
	486.08	0.78571	487.06	0.41667	487.06	0.08	486.08	0.10714	487.06	0.03846	487.06	0
	491.04	0.78571	492.03	0.41667	492.03	0.08	491.04	0.10714	492.03	0.03846	492.03	0
	496	0.78571	497	0.41667	497	0.08	496	0.08929	497	0.03846	497	0
	500.96	0.78571	501.97	0.41667	501.97	0.08	500.96	0.08929	501.97	0.03846	501.97	0
	505.92	0.78571	506.94	0.41667	506.94	0.08	505.92	0.08929	506.94	0.03846	506.94	0
	510.88	0.78571	511.91	0.41667	511.91	0.08	510.88	0.08929	511.91	0.03846	511.91	0
	515.84	0.78571	516.88	0.41667	516.88	0.08	515.84	0.08929	516.88	0.03846	516.88	0
	520.8	0.78571	521.85	0.41667	521.85	0.08	520.8	0.08929	521.85	0.03846	521.85	0
	525.76	0.78571	526.82	0.41667	526.82	0.08	525.76	0.08929	526.82	0.03846	526.82	0
			531.79	0.41667	531.79	0.08			531.79	0.03846
			536.76	0.41667	536.76	0.08			536.76	0.03846
			541.73	0.41667	541.73	0.06667			541.73	0.03846
					546.7	0.06667
					551.67	0.06667
					556.64	0.06667
					561.61	0.06667
					566.58	0.06667

## Sheet: Figure 1G
Figure 1g
	[Capping protein] (nM)	Mean formin dissociation rate (s-1)	Standard deviation
	0	0.000484612	5.60394e-05
	5	0.00212	0.000250352
	25	0.0039	0.000485682
	50	0.00475	0.000538731
	125	0.00651	0.000745771
	250	0.00687	0.000808896
	500	0.01125	0.00138
	1000	0.01419	0.00167

## Sheet: Figure 1h
Figure 1h
	Fraction of filaments attached to formin
	Time (s)	Control	Time (s)	mTwf1	Time (s)	CP	Time (s)	CP+mTwf1
	0	1	0	1	0	1	0	1
	4.96	0.98039	5.35	0.98	4.97	0.94118	4.97	0.98
	9.92	0.98039	10.7	0.98	9.94	0.88235	9.94	0.96
	14.88	0.98039	16.05	0.98	14.91	0.88235	14.91	0.96
	19.84	0.98039	21.4	0.98	19.88	0.88235	19.88	0.96
	24.8	0.98039	26.75	0.98	24.85	0.88235	24.85	0.96
	29.76	0.96078	32.1	0.98	29.82	0.86275	29.82	0.94
	34.72	0.96078	37.45	0.98	34.79	0.86275	34.79	0.94
	39.68	0.96078	42.8	0.98	39.76	0.86275	39.76	0.9
	44.64	0.96078	48.15	0.98	44.73	0.82353	44.73	0.9
	49.6	0.96078	53.5	0.98	49.7	0.82353	49.7	0.9
	54.56	0.96078	58.85	0.98	54.67	0.76471	54.67	0.86
	59.52	0.94118	64.2	0.98	59.64	0.76471	59.64	0.86
	64.48	0.94118	69.55	0.98	64.61	0.72549	64.61	0.84
	69.44	0.94118	74.9	0.98	69.58	0.72549	69.58	0.84
	74.4	0.94118	80.25	0.98	74.55	0.68627	74.55	0.82
	79.36	0.94118	85.6	0.98	79.52	0.68627	79.52	0.78
	84.32	0.94118	90.95	0.98	84.49	0.66667	84.49	0.78
	89.28	0.92157	96.3	0.96	89.46	0.60784	89.46	0.78
	94.24	0.92157	101.65	0.96	94.43	0.60784	94.43	0.78
	99.2	0.92157	107	0.96	99.4	0.60784	99.4	0.78
	104.16	0.92157	112.35	0.96	104.37	0.60784	104.37	0.78
	109.12	0.92157	117.7	0.96	109.34	0.60784	109.34	0.78
	114.08	0.92157	123.05	0.92	114.31	0.56863	114.31	0.74
	119.04	0.92157	128.4	0.92	119.28	0.52941	119.28	0.74
	124	0.92157	133.75	0.92	124.25	0.4902	124.25	0.74
	128.96	0.92157	139.1	0.92	129.22	0.43137	129.22	0.74
	133.92	0.90196	144.45	0.92	134.19	0.43137	134.19	0.74
	138.88	0.90196	149.8	0.92	139.16	0.43137	139.16	0.72
	143.84	0.90196	155.15	0.86	144.13	0.41176	144.13	0.68
	148.8	0.90196	160.5	0.86	149.1	0.41176	149.1	0.66
	153.76	0.90196	165.85	0.86	154.07	0.37255	154.07	0.64
	158.72	0.90196	171.2	0.86	159.04	0.35294	159.04	0.64
	163.68	0.90196	176.55	0.86	164.01	0.35294	164.01	0.64
	168.64	0.90196	181.9	0.86	168.98	0.35294	168.98	0.64
	173.6	0.90196	187.25	0.86	173.95	0.33333	173.95	0.64
	178.56	0.90196	192.6	0.86	178.92	0.33333	178.92	0.64
	183.52	0.90196	197.95	0.86	183.89	0.33333	183.89	0.64
	188.48	0.90196	203.3	0.86	188.86	0.33333	188.86	0.64
	193.44	0.90196	208.65	0.86	193.83	0.33333	193.83	0.64
	198.4	0.90196	214	0.86	198.8	0.33333	198.8	0.64
	203.36	0.90196	219.35	0.86	203.77	0.33333	203.77	0.64
	208.32	0.90196	224.7	0.86	208.74	0.33333	208.74	0.64
	213.28	0.88235	230.05	0.86	213.71	0.33333	213.71	0.62
	218.24	0.86275	235.4	0.86	218.68	0.33333	218.68	0.62
	223.2	0.86275	240.75	0.86	223.65	0.29412	223.65	0.62
	228.16	0.86275	246.1	0.86	228.62	0.29412	228.62	0.6
	233.12	0.86275	251.45	0.86	233.59	0.29412	233.59	0.6
	238.08	0.84314	256.8	0.86	238.56	0.29412	238.56	0.6
	243.04	0.84314	262.15	0.86	243.53	0.23529	243.53	0.6
	248	0.84314	267.5	0.84	248.5	0.23529	248.5	0.6
	252.96	0.84314	272.85	0.84	253.47	0.21569	253.47	0.58
	257.92	0.82353	278.2	0.84	258.44	0.21569	258.44	0.56
	262.88	0.80392	283.55	0.84	263.41	0.17647	263.41	0.56
	267.84	0.80392	288.9	0.84	268.38	0.17647	268.38	0.56
	272.8	0.80392	294.25	0.84	273.35	0.17647	273.35	0.56
	277.76	0.80392	299.6	0.84	278.32	0.17647	278.32	0.54
	282.72	0.80392	304.95	0.84	283.29	0.13725	283.29	0.54
	287.68	0.80392	310.3	0.84	288.26	0.13725	288.26	0.52
	292.64	0.80392	315.65	0.84	293.23	0.11765	293.23	0.52
	297.6	0.80392	321	0.84	298.2	0.11765	298.2	0.52
	302.56	0.80392	326.35	0.84	303.17	0.11765	303.17	0.52
	307.52	0.80392	331.7	0.84	308.14	0.09804	308.14	0.52
	312.48	0.80392	337.05	0.84	313.11	0.09804	313.11	0.52
	317.44	0.80392	342.4	0.84	318.08	0.09804	318.08	0.52
	322.4	0.80392	347.75	0.84	323.05	0.09804	323.05	0.52
	327.36	0.80392	353.1	0.84	328.02	0.09804	328.02	0.5
	332.32	0.80392	358.45	0.84	332.99	0.09804	332.99	0.48
	337.28	0.80392	363.8	0.82	337.96	0.09804	337.96	0.48
	342.24	0.80392	369.15	0.82	342.93	0.09804	342.93	0.48
	347.2	0.80392	374.5	0.82	347.9	0.09804	347.9	0.48
	352.16	0.80392	379.85	0.82	352.87	0.09804	352.87	0.48
	357.12	0.80392	385.2	0.82	357.84	0.09804	357.84	0.48
	362.08	0.78431	390.55	0.82	362.81	0.09804	362.81	0.48
	367.04	0.78431	395.9	0.82	367.78	0.09804	367.78	0.48
	372	0.78431	401.25	0.82	372.75	0.09804	372.75	0.48
	376.96	0.76471	406.6	0.82	377.72	0.09804	377.72	0.48
	381.92	0.76471	411.95	0.82	382.69	0.09804	382.69	0.48
	386.88	0.76471	417.3	0.82	387.66	0.09804	387.66	0.48
	391.84	0.76471	422.65	0.82	392.63	0.09804	392.63	0.48
	396.8	0.76471	428	0.82	397.6	0.09804	397.6	0.48
	401.76	0.76471	433.35	0.82	402.57	0.09804	402.57	0.48
	406.72	0.76471	438.7	0.82	407.54	0.09804	407.54	0.48
	411.68	0.76471	444.05	0.82	412.51	0.09804	412.51	0.44
	416.64	0.76471	449.4	0.82	417.48	0.09804	417.48	0.44
	421.6	0.76471	454.75	0.82	422.45	0.07843	422.45	0.44
	426.56	0.76471	460.1	0.82	427.42	0.07843	427.42	0.44
	431.52	0.76471	465.45	0.82	432.39	0.07843	432.39	0.44
	436.48	0.7451	470.8	0.82	437.36	0.05882	437.36	0.44
	441.44	0.7451	476.15	0.8	442.33	0.05882	442.33	0.4
	446.4	0.7451	481.5	0.8	447.3	0.05882	447.3	0.4
	451.36	0.7451	486.85	0.8	452.27	0.05882	452.27	0.4
	456.32	0.7451	492.2	0.8	457.24	0.05882	457.24	0.4
	461.28	0.7451	497.55	0.8	462.21	0.05882	462.21	0.38
	466.24	0.7451	502.9	0.8	467.18	0.05882	467.18	0.38
	471.2	0.7451	508.25	0.8	472.15	0.05882	472.15	0.38
	476.16	0.7451	513.6	0.8	477.12	0.05882	477.12	0.34
	481.12	0.7451	518.95	0.8	482.09	0.03922	482.09	0.34
	486.08	0.7451	524.3	0.8	487.06	0.03922	487.06	0.34
			529.65	0.8	492.03	0.03922	492.03	0.34
			535	0.8	497	0.03922	497	0.34
			540.35	0.8	501.97	0.03922	501.97	0.34
			545.7	0.8	506.94	0.03922	506.94	0.34
					511.91	0.03922	511.91	0.34
					516.88	0.03922	516.88	0.34
					521.85	0.03922	521.85	0.34
							526.82	0.34
							531.79	0.34
							536.76	0.34
							541.73	0.34
							546.7	0.34

## Sheet: Figure 1i
Figure 1i
			Formin Dissociation Rate from actin Barbed ends (s-1)	Standard Deviation
		Control	0.000664763	7.88323e-05
		mTwf1	0.000501818	6.18238e-05
		CP	0.00588	0.000705223
		CP+mTwf1	0.00213	0.000256449

## Sheet: Figure 2c
Figure 2c
	Fraction of BFC Complexes Resolved in Presence of a Range of Twinfilin Concentrations
	Time (s)	Control (0µM mTwf1)	Time (s)	15nM mTwf1	Time (s)	50nM mTwf1	Time (s)	100nM mTwf1	Time (s)	250nM mTwf1	Time (s)	1µM mTwf1
	0	0	0	0	0	0	0	0	0	0	0	0
	2.12	0.03226	4.02	0.03922	2	0.06667	5.17	0.25	4.01	0.21429	2.71	0.34
	4.24	0.03226	8.04	0.07843	4	0.1	10.34	0.40909	8.02	0.45238	5.42	0.5
	6.36	0.06452	12.06	0.07843	6	0.16667	15.51	0.47727	12.03	0.66667	8.13	0.5
	8.48	0.06452	16.08	0.13725	8	0.2	20.68	0.54545	16.04	0.66667	10.84	0.78
	10.6	0.09677	20.1	0.13725	10	0.2	25.85	0.54545	20.05	0.7619	13.55	0.82
	12.72	0.09677	24.12	0.19608	12	0.3	31.02	0.63636	24.06	0.80952	16.26	0.82
	14.84	0.09677	28.14	0.23529	14	0.33333	36.19	0.65909	28.07	0.83333	18.97	0.92
	16.96	0.09677	32.16	0.31373	16	0.36667	41.36	0.70455	32.08	0.85714	21.68	0.92
	19.08	0.16129	36.18	0.31373	18	0.4	46.53	0.77273	36.09	0.85714	24.39	0.94
	21.2	0.16129	40.2	0.31373	20	0.43333	51.7	0.81818	40.1	0.90476	27.1	0.94
	23.32	0.16129	44.22	0.41176	22	0.43333	56.87	0.81818	44.11	0.90476	29.81	0.96
	25.44	0.16129	48.24	0.41176	24	0.46667	62.04	0.86364	48.12	0.90476	32.52	0.96
	27.56	0.16129	52.26	0.45098	26	0.5	67.21	0.86364	52.13	0.90476	35.23	0.96
	29.68	0.19355	56.28	0.45098	28	0.5	72.38	0.86364	56.14	0.90476	37.94	0.96
	31.8	0.22581	60.3	0.47059	30	0.5	77.55	0.86364	60.15	0.97619	40.65	0.98
	33.92	0.22581	64.32	0.52941	32	0.5	82.72	0.86364	64.16	0.97619	43.36	0.98
	36.04	0.22581	68.34	0.52941	34	0.5	87.89	0.86364	68.17	0.97619	46.07	1
	38.16	0.29032	72.36	0.54902	36	0.53333	93.06	0.88636	72.18	1	48.78	1
	40.28	0.29032	76.38	0.58824	38	0.56667	98.23	0.88636	76.19	1	51.49	1
	42.4	0.35484	80.4	0.58824	40	0.56667	103.4	0.88636	80.2	1	54.2	1
	44.52	0.35484	84.42	0.58824	42	0.56667	108.57	0.88636	84.21	1	56.91	1
	46.64	0.35484	88.44	0.62745	44	0.6	113.74	0.88636	88.22	1	59.62	1
	48.76	0.35484	92.46	0.62745	46	0.6	118.91	0.90909	92.23	1	62.33	1
	50.88	0.35484	96.48	0.62745	48	0.6	124.08	0.93182	96.24	1	65.04	1
	53	0.35484	100.5	0.64706	50	0.6	129.25	0.93182	100.25	1	67.75	1
	55.12	0.35484	104.52	0.66667	52	0.6	134.42	0.93182	104.26	1	70.46	1
	57.24	0.35484	108.54	0.66667	54	0.6	139.59	0.93182	108.27	1	73.17	1
	59.36	0.35484	112.56	0.68627	56	0.63333	144.76	0.93182	112.28	1	75.88	1
	61.48	0.35484	116.58	0.68627	58	0.66667	149.93	0.93182	116.29	1	78.59	1
	63.6	0.35484	120.6	0.7451	60	0.7	155.1	0.93182	120.3	1	81.3	1
	65.72	0.35484	124.62	0.7451	62	0.73333	160.27	0.93182	124.31	1	84.01	1
	67.84	0.35484	128.64	0.7451	64	0.73333	165.44	0.93182	128.32	1	86.72	1
	69.96	0.3871	132.66	0.7451	66	0.73333	170.61	0.93182	132.33	1	89.43	1
	72.08	0.3871	136.68	0.7451	68	0.73333	175.78	0.93182	136.34	1	92.14	1
	74.2	0.3871	140.7	0.7451	70	0.73333	180.95	0.93182	140.35	1	94.85	1
	76.32	0.3871	144.72	0.7451	72	0.76667	186.12	0.93182	144.36	1	97.56	1
	78.44	0.3871	148.74	0.7451	74	0.76667	191.29	0.93182	148.37	1	100.27	1
	80.56	0.3871	152.76	0.76471	76	0.76667	196.46	0.93182	152.38	1	102.98	1
	82.68	0.3871	156.78	0.76471	78	0.76667	201.63	0.93182	156.39	1	105.69	1
	84.8	0.3871	160.8	0.78431	80	0.76667	206.8	0.93182	160.4	1	108.4	1
	86.92	0.3871	164.82	0.78431	82	0.8	211.97	0.93182	164.41	1	111.11	1
	89.04	0.41935	168.84	0.78431	84	0.83333	217.14	0.93182	168.42	1	113.82	1
	91.16	0.45161	172.86	0.78431	86	0.83333	222.31	0.95455	172.43	1	116.53	1
	93.28	0.45161	176.88	0.80392	88	0.83333	227.48	0.95455	176.44	1	119.24	1
	95.4	0.45161	180.9	0.80392	90	0.83333	232.65	0.95455	180.45	1	121.95	1
	97.52	0.45161	184.92	0.82353	92	0.83333	237.82	0.95455	184.46	1	124.66	1
	99.64	0.45161	188.94	0.82353	94	0.83333	242.99	0.95455	188.47	1	127.37	1
	101.76	0.45161	192.96	0.82353	96	0.83333	248.16	0.95455	192.48	1	130.08	1
	103.88	0.48387	196.98	0.82353	98	0.83333	253.33	0.95455	196.49	1	132.79	1
	106	0.51613	201	0.82353	100	0.86667	258.5	0.95455	200.5	1	135.5	1
	108.12	0.51613	205.02	0.82353	102	0.86667	263.67	0.95455	204.51	1	138.21	1
	110.24	0.51613	209.04	0.84314	104	0.86667	268.84	0.95455	208.52	1	140.92	1
	112.36	0.54839	213.06	0.84314	106	0.86667	274.01	0.95455	212.53	1	143.63	1
	114.48	0.58065	217.08	0.84314	108	0.86667	279.18	0.95455	216.54	1	146.34	1
	116.6	0.58065	221.1	0.84314	110	0.86667	284.35	0.95455	220.55	1	149.05	1
	118.72	0.58065	225.12	0.86275	112	0.86667	289.52	0.95455	224.56	1	151.76	1
	120.84	0.58065	229.14	0.86275	114	0.86667	294.69	0.95455	228.57	1	154.47	1
	122.96	0.58065	233.16	0.86275	116	0.86667	299.86	0.95455	232.58	1	157.18	1
	125.08	0.58065	237.18	0.86275	118	0.86667	305.03	0.95455	236.59	1	159.89	1
	127.2	0.6129	241.2	0.86275	120	0.86667	310.2	0.95455	240.6	1	162.6	1
	129.32	0.6129	245.22	0.86275	122	0.86667	315.37	0.95455	244.61	1	165.31	1
	131.44	0.6129	249.24	0.86275	124	0.86667	320.54	0.95455	248.62	1	168.02	1
	133.56	0.6129	253.26	0.86275	126	0.86667	325.71	0.95455	252.63	1	170.73	1
	135.68	0.64516	257.28	0.88235	128	0.86667	330.88	0.95455	256.64	1	173.44	1
	137.8	0.64516	261.3	0.88235	130	0.86667	336.05	0.95455	260.65	1	176.15	1
	139.92	0.64516	265.32	0.88235	132	0.86667	341.22	0.95455	264.66	1	178.86	1
	142.04	0.67742	269.34	0.88235	134	0.86667	346.39	0.95455	268.67	1	181.57	1
	144.16	0.67742	273.36	0.88235	136	0.86667	351.56	0.97727	272.68	1	184.28	1
	146.28	0.70968	277.38	0.88235	138	0.86667	356.73	0.97727	276.69	1	186.99	1
	148.4	0.70968	281.4	0.90196	140	0.86667	361.9	0.97727	280.7	1	189.7	1
	150.52	0.70968	285.42	0.90196	142	0.86667	367.07	0.97727	284.71	1	192.41	1
	152.64	0.70968	289.44	0.90196	144	0.86667	372.24	0.97727	288.72	1	195.12	1
	154.76	0.70968	293.46	0.92157	146	0.86667	377.41	0.97727	292.73	1	197.83	1
	156.88	0.70968	297.48	0.92157	148	0.86667	382.58	0.97727	296.74	1	200.54	1
	159	0.70968	301.5	0.92157	150	0.86667	387.75	0.97727	300.75	1	203.25	1
	161.12	0.70968	305.52	0.92157	152	0.86667	392.92	0.97727	304.76	1	205.96	1
	163.24	0.70968	309.54	0.92157	154	0.86667	398.09	0.97727	308.77	1	208.67	1
	165.36	0.70968	313.56	0.92157	156	0.86667	403.26	0.97727	312.78	1	211.38	1
	167.48	0.70968	317.58	0.92157	158	0.86667	408.43	0.97727	316.79	1	214.09	1
	169.6	0.70968	321.6	0.92157	160	0.86667	413.6	0.97727	320.8	1	216.8	1
	171.72	0.70968	325.62	0.92157	162	0.86667	418.77	0.97727	324.81	1	219.51	1
	173.84	0.70968	329.64	0.92157	164	0.86667	423.94	0.97727	328.82	1	222.22	1
	175.96	0.70968	333.66	0.92157	166	0.86667	429.11	0.97727	332.83	1	224.93	1
	178.08	0.70968	337.68	0.92157	168	0.86667	434.28	0.97727	336.84	1	227.64	1
	180.2	0.70968	341.7	0.94118	170	0.86667			340.85	1	230.35	1
	182.32	0.70968	345.72	0.94118	172	0.86667			344.86	1	233.06	1
	184.44	0.70968	349.74	0.94118	174	0.86667			348.87	1	235.77	1
	186.56	0.70968	353.76	0.96078	176	0.86667			352.88	1	238.48	1
	188.68	0.70968	357.78	0.96078	178	0.86667			356.89	1	241.19	1
	190.8	0.70968	361.8	0.96078	180	0.9			360.9	1	243.9	1
	192.92	0.70968	365.82	0.96078	182	0.9			364.91	1	246.61	1
	195.04	0.70968	369.84	0.96078	184	0.9			368.92	1	249.32	1
	197.16	0.70968	373.86	0.96078	186	0.9			372.93	1	252.03	1
	199.28	0.74194	377.88	0.96078	188	0.9			376.94	1	254.74	1
	201.4	0.74194	381.9	0.96078	190	0.9			380.95	1	257.45	1
	203.52	0.74194	385.92	0.96078	192	0.9			384.96	1	260.16	1
	205.64	0.74194	389.94	0.96078	194	0.9			388.97	1	262.87	1
	207.76	0.74194	393.96	0.96078	196	0.9			392.98	1	265.58	1
	209.88	0.74194	397.98	0.98039	198	0.9			396.99	1	268.29	1
	212	0.74194	402	0.98039	200	0.9			401	1	271	1
	214.12	0.74194	406.02	0.98039	202	0.93333					273.71	1
	216.24	0.74194	410.04	0.98039	204	0.93333					276.42	1
	218.36	0.74194	414.06	0.98039	206	0.93333					279.13	1
	220.48	0.74194	418.08	0.98039	208	0.93333					281.84	1
	222.6	0.74194	422.1	0.98039	210	0.93333					284.55	1
	224.72	0.74194	426.12	0.98039	212	0.93333					287.26	1
	226.84	0.74194	430.14	0.98039	214	0.93333					289.97	1
	228.96	0.74194	434.16	0.98039	216	0.93333					292.68	1
	231.08	0.77419	438.18	0.98039	218	0.93333					295.39	1
	233.2	0.77419	442.2	0.98039	220	0.93333					298.1	1
	235.32	0.77419	446.22	0.98039	222	0.93333					300.81	1
	237.44	0.77419	450.24	0.98039	224	0.93333					303.52	1
	239.56	0.77419	454.26	0.98039	226	0.93333					306.23	1
	241.68	0.77419	458.28	0.98039	228	0.93333					308.94	1
	243.8	0.80645	462.3	0.98039	230	0.93333					311.65	1
	245.92	0.80645	466.32	0.98039	232	0.93333					314.36	1
	248.04	0.80645	470.34	0.98039	234	0.93333					317.07	1
	250.16	0.80645	474.36	0.98039	236	0.93333					319.78	1
	252.28	0.80645	478.38	0.98039	238	0.93333					322.49	1
	254.4	0.80645	482.4	0.98039	240	0.93333					325.2	1
	256.52	0.80645	486.42	0.98039	242	0.93333					327.91	1
	258.64	0.80645	490.44	0.98039	244	0.93333					330.62	1
	260.76	0.80645	494.46	0.98039	246	0.93333					333.33	1
	262.88	0.80645	498.48	0.98039	248	0.93333					336.04	1
	265	0.80645	502.5	0.98039	250	0.93333					338.75	1
	267.12	0.80645	506.52	0.98039	252	0.93333					341.46	1
	269.24	0.80645			254	0.93333					344.17	1
	271.36	0.80645			256	0.93333					346.88	1
	273.48	0.80645			258	0.93333					349.59	1
	275.6	0.80645			260	0.93333					352.3	1
	277.72	0.80645			262	0.93333					355.01	1
	279.84	0.80645			264	0.93333					357.72	1
	281.96	0.80645			266	0.93333					360.43	1
	284.08	0.80645			268	0.93333					363.14	1
	286.2	0.80645			270	0.93333					365.85	1
	288.32	0.83871			272	0.93333					368.56	1
	290.44	0.83871			274	0.93333					371.27	1
	292.56	0.83871			276	0.93333					373.98	1
	294.68	0.83871			278	0.93333					376.69	1
	296.8	0.87097			280	0.93333					379.4	1
	298.92	0.87097			282	0.93333					382.11	1
	301.04	0.87097			284	0.93333					384.82	1
	303.16	0.87097			286	0.93333					387.53	1
	305.28	0.87097			288	0.93333					390.24	1
	307.4	0.90323			290	0.93333					392.95	1
	309.52	0.90323			292	0.93333					395.66	1
	311.64	0.90323			294	0.93333					398.37	1
	313.76	0.90323			296	0.96667					401.08	1
	315.88	0.90323			298	0.96667					403.79	1
	318	0.90323			300	1					406.5	1
	320.12	0.90323			302	1					409.21	1
	322.24	0.90323			304	1					411.92	1
	324.36	0.90323			306	1					414.63	1
	326.48	0.90323			308	1					417.34	1
	328.6	0.90323			310	1					420.05	1
	330.72	0.90323			312	1					422.76	1
	332.84	0.90323			314	1					425.47	1
	334.96	0.90323			316	1					428.18	1
	337.08	0.90323			318	1					430.89	1
	339.2	0.90323			320	1					433.6	1
	341.32	0.90323			322	1					436.31	1
	343.44	0.90323			324	1					439.02	1
	345.56	0.90323			326	1					441.73	1
	347.68	0.90323			328	1					444.44	1
	349.8	0.90323			330	1					447.15	1
	351.92	0.90323			332	1
	354.04	0.90323			334	1
	356.16	0.90323			336	1
	358.28	0.90323			338	1
	360.4	0.90323			340	1
	362.52	0.90323			342	1
	364.64	0.90323			344	1
	366.76	0.90323			346	1
	368.88	0.90323			348	1
	371	0.90323			350	1
	373.12	0.90323			352	1
	375.24	0.90323			354	1
	377.36	0.90323			356	1
	379.48	0.90323			358	1
	381.6	0.90323			360	1
	383.72	0.90323			362	1
	385.84	0.90323			364	1
	387.96	0.90323			366	1
	390.08	0.90323			368	1
	392.2	0.90323			370	1
	394.32	0.90323			372	1
	396.44	0.90323			374	1
	398.56	0.90323			376	1
	400.68	0.90323			378	1
	402.8	0.90323			380	1
	404.92	0.90323			382	1
	407.04	0.90323			384	1
	409.16	0.90323			386	1
	411.28	0.90323			388	1
	413.4	0.90323			390	1
	415.52	0.90323			392	1
	417.64	0.90323			394	1
	419.76	0.90323			396	1
	421.88	0.90323			398	1
	424	0.90323			400	1
	426.12	0.90323			402	1
	428.24	0.90323			404	1
	430.36	0.90323			406	1
	432.48	0.90323			408	1
	434.6	0.90323			410	1
	436.72	0.90323			412	1
	438.84	0.90323			414	1
	440.96	0.90323			416	1
	443.08	0.90323			418	1
	445.2	0.90323			420	1
	447.32	0.90323			422	1
	449.44	0.90323			424	1
	451.56	0.90323			426	1
	453.68	0.90323			428	1
	455.8	0.90323			430	1
					432	1

## Sheet: Figure 2d
Figure 2d
	[mTwf1] (nM)	Mean BFC Dissociation Rate (s-1)	Standard Deviation
	0	0.00673	0.000764896
	5	0.007	0.0008492
	15	0.00962	0.00115
	50	0.01849	0.00222
	100	0.03009	0.00362
	250	0.06756	0.00828
	500	0.11551	0.013
	1000	0.11749	0.01396

## Sheet: Figure 2e
Figure 2e
	Fraction of BFC Complexes Resolved in Presence of a Range of Twinfilin Concentrations
	0 µM mTwf1						50 nM mTwf1						1 µM mTwf1
	Time (s)	Total	Time (s)	BF	Time (s)	BC	Time (s)	Total	Time (s)	BF	Time (s)	BC	Time (s)	Total	Time (s)	BF	Time (s)	BC
	0	1	0	0	0	0	0	1	0	0	0	0	0	1	0	0	0	0
	2.7	0.9	2.7	0.04	2.7	0.06	5.28	0.72973	5.28	0.21622	5.28	0.05405	5.3	0.76667	5.3	0.23333	5.3	0
	5.4	0.84	5.4	0.04	5.4	0.12	10.56	0.59459	10.56	0.2973	10.56	0.10811	10.6	0.5	10.6	0.5	10.6	0
	8.1	0.82	8.1	0.04	8.1	0.14	15.84	0.54054	15.84	0.32432	15.84	0.13514	15.9	0.33333	15.9	0.6	15.9	0.06667
	10.8	0.82	10.8	0.04	10.8	0.14	21.12	0.40541	21.12	0.37838	21.12	0.21622	21.2	0.23333	21.2	0.7	21.2	0.06667
	13.5	0.8	13.5	0.06	13.5	0.14	26.4	0.32432	26.4	0.45946	26.4	0.21622	26.5	0.1	26.5	0.83333	26.5	0.06667
	16.2	0.78	16.2	0.08	16.2	0.14	31.68	0.2973	31.68	0.48649	31.68	0.21622	31.8	0.1	31.8	0.83333	31.8	0.06667
	18.9	0.74	18.9	0.1	18.9	0.16	36.96	0.2973	36.96	0.48649	36.96	0.21622	37.1	0.1	37.1	0.83333	37.1	0.06667
	21.6	0.72	21.6	0.1	21.6	0.18	42.24	0.27027	42.24	0.51351	42.24	0.21622	42.4	0.1	42.4	0.83333	42.4	0.06667
	24.3	0.7	24.3	0.1	24.3	0.2	47.52	0.27027	47.52	0.51351	47.52	0.21622	47.7	0.1	47.7	0.83333	47.7	0.06667
	27	0.7	27	0.1	27	0.2	52.8	0.24324	52.8	0.54054	52.8	0.21622	53	0.1	53	0.83333	53	0.06667
	29.7	0.7	29.7	0.1	29.7	0.2	58.08	0.24324	58.08	0.54054	58.08	0.21622	58.3	0.1	58.3	0.83333	58.3	0.06667
	32.4	0.7	32.4	0.1	32.4	0.2	63.36	0.18919	63.36	0.59459	63.36	0.21622	63.6	0.1	63.6	0.83333	63.6	0.06667
	35.1	0.68	35.1	0.12	35.1	0.2	68.64	0.18919	68.64	0.59459	68.64	0.21622	68.9	0.1	68.9	0.83333	68.9	0.06667
	37.8	0.68	37.8	0.12	37.8	0.2	73.92	0.18919	73.92	0.59459	73.92	0.21622	74.2	0.1	74.2	0.83333	74.2	0.1
	40.5	0.68	40.5	0.12	40.5	0.2	79.2	0.18919	79.2	0.59459	79.2	0.21622	79.5	0.03333	79.5	0.86667	79.5	0.1
	43.2	0.68	43.2	0.12	43.2	0.2	84.48	0.16216	84.48	0.62162	84.48	0.21622	84.8	0.03333	84.8	0.86667	84.8	0.1
	45.9	0.66	45.9	0.14	45.9	0.2	89.76	0.16216	89.76	0.62162	89.76	0.21622	90.1	0.03333	90.1	0.86667	90.1	0.1
	48.6	0.66	48.6	0.14	48.6	0.2	95.04	0.16216	95.04	0.62162	95.04	0.21622	95.4	0.03333	95.4	0.86667	95.4	0.1
	51.3	0.66	51.3	0.14	51.3	0.2	100.32	0.16216	100.32	0.62162	100.32	0.21622	100.7	0.03333	100.7	0.86667	100.7	0.1
	54	0.62	54	0.16	54	0.22	105.6	0.16216	105.6	0.62162	105.6	0.21622	106	0.03333	106	0.86667	106	0.1
	56.7	0.56	56.7	0.2	56.7	0.24	110.88	0.16216	110.88	0.62162	110.88	0.21622	111.3	0.03333	111.3	0.86667	111.3	0.1
	59.4	0.56	59.4	0.2	59.4	0.24	116.16	0.16216	116.16	0.62162	116.16	0.21622	116.6	0	116.6	0.9	116.6	0.1
	62.1	0.52	62.1	0.24	62.1	0.24	121.44	0.16216	121.44	0.62162	121.44	0.21622	121.9	0	121.9	0.9	121.9	0.1
	64.8	0.48	64.8	0.28	64.8	0.24	126.72	0.16216	126.72	0.62162	126.72	0.21622	127.2	0	127.2	0.9	127.2	0.1
	67.5	0.46	67.5	0.28	67.5	0.26	132	0.13514	132	0.64865	132	0.21622	132.5	0	132.5	0.9	132.5	0.1
	70.2	0.44	70.2	0.28	70.2	0.28	137.28	0.10811	137.28	0.67568	137.28	0.21622	137.8	0	137.8	0.9	137.8	0.1
	72.9	0.44	72.9	0.28	72.9	0.28	142.56	0.10811	142.56	0.67568	142.56	0.21622	143.1	0	143.1	0.9	143.1	0.1
	75.6	0.44	75.6	0.28	75.6	0.28	147.84	0.10811	147.84	0.67568	147.84	0.21622	148.4	0	148.4	0.9	148.4	0.1
	78.3	0.42	78.3	0.3	78.3	0.28	153.12	0.10811	153.12	0.67568	153.12	0.21622	153.7	0	153.7	0.9	153.7	0.1
	81	0.42	81	0.3	81	0.28	158.4	0.10811	158.4	0.67568	158.4	0.21622	159	0	159	0.9	159	0.1
	83.7	0.38	83.7	0.3	83.7	0.32	163.68	0.10811	163.68	0.67568	163.68	0.21622	164.3	0	164.3	0.9	164.3	0.1
	86.4	0.36	86.4	0.32	86.4	0.32	168.96	0.08108	168.96	0.67568	168.96	0.24324	169.6	0	169.6	0.9	169.6	0.1
	89.1	0.34	89.1	0.34	89.1	0.32	174.24	0.08108	174.24	0.67568	174.24	0.24324	174.9	0	174.9	0.9	174.9	0.1
	91.8	0.26	91.8	0.4	91.8	0.34	179.52	0.08108	179.52	0.67568	179.52	0.24324	180.2	0	180.2	0.9	180.2	0.1
	94.5	0.26	94.5	0.4	94.5	0.34	184.8	0.08108	184.8	0.67568	184.8	0.24324	185.5	0	185.5	0.9	185.5	0.1
	97.2	0.26	97.2	0.4	97.2	0.34	190.08	0.08108	190.08	0.67568	190.08	0.24324	190.8	0	190.8	0.9	190.8	0.1
	99.9	0.26	99.9	0.4	99.9	0.34	195.36	0.08108	195.36	0.67568	195.36	0.24324	196.1	0	196.1	0.9	196.1	0.1
	102.6	0.26	102.6	0.4	102.6	0.34	200.64	0.08108	200.64	0.67568	200.64	0.24324	201.4	0	201.4	0.9	201.4	0.1
	105.3	0.26	105.3	0.4	105.3	0.34	205.92	0.08108	205.92	0.67568	205.92	0.24324	206.7	0	206.7	0.9	206.7	0.1
	108	0.26	108	0.4	108	0.34	211.2	0.08108	211.2	0.67568	211.2	0.24324	212	0	212	0.9	212	0.1
	110.7	0.26	110.7	0.4	110.7	0.34	216.48	0.08108	216.48	0.67568	216.48	0.24324	217.3	0	217.3	0.9	217.3	0.1
	113.4	0.26	113.4	0.4	113.4	0.34	221.76	0.08108	221.76	0.67568	221.76	0.24324	222.6	0	222.6	0.9	222.6	0.1
	116.1	0.26	116.1	0.4	116.1	0.34	227.04	0.08108	227.04	0.67568	227.04	0.24324	227.9	0	227.9	0.9	227.9	0.1
	118.8	0.24	118.8	0.42	118.8	0.34	232.32	0.08108	232.32	0.67568	232.32	0.24324	233.2	0	233.2	0.9	233.2	0.1
	121.5	0.22	121.5	0.44	121.5	0.34	237.6	0.08108	237.6	0.67568	237.6	0.24324	238.5	0	238.5	0.9	238.5	0.1
	124.2	0.22	124.2	0.44	124.2	0.34	242.88	0.08108	242.88	0.67568	242.88	0.24324	243.8	0	243.8	0.9	243.8	0.1
	126.9	0.22	126.9	0.44	126.9	0.34	248.16	0.08108	248.16	0.67568	248.16	0.24324	249.1	0	249.1	0.9	249.1	0.1
	129.6	0.2	129.6	0.44	129.6	0.36	253.44	0.08108	253.44	0.67568	253.44	0.24324	254.4	0	254.4	0.9	254.4	0.1
	132.3	0.2	132.3	0.44	132.3	0.36	258.72	0.08108	258.72	0.67568	258.72	0.24324	259.7	0	259.7	0.9	259.7	0.1
	135	0.2	135	0.44	135	0.36	264	0.05405	264	0.7027	264	0.24324	265	0	265	0.9	265	0.1
	137.7	0.2	137.7	0.44	137.7	0.36	269.28	0.05405	269.28	0.7027	269.28	0.24324	270.3	0	270.3	0.9	270.3	0.1
	140.4	0.2	140.4	0.44	140.4	0.36	274.56	0.05405	274.56	0.7027	274.56	0.24324	275.6	0	275.6	0.9	275.6	0.1
	143.1	0.18	143.1	0.44	143.1	0.38	279.84	0.05405	279.84	0.7027	279.84	0.24324	280.9	0	280.9	0.9	280.9	0.1
	145.8	0.18	145.8	0.44	145.8	0.38	285.12	0.05405	285.12	0.7027	285.12	0.24324	286.2	0	286.2	0.9	286.2	0.1
	148.5	0.18	148.5	0.44	148.5	0.38	290.4	0.05405	290.4	0.7027	290.4	0.24324	291.5	0	291.5	0.9	291.5	0.1
	151.2	0.18	151.2	0.44	151.2	0.38	295.68	0.05405	295.68	0.7027	295.68	0.24324	296.8	0	296.8	0.9	296.8	0.1
	153.9	0.16	153.9	0.46	153.9	0.38	300.96	0.05405	300.96	0.7027	300.96	0.24324	302.1	0	302.1	0.9	302.1	0.1
	156.6	0.16	156.6	0.46	156.6	0.38	306.24	0.05405	306.24	0.7027	306.24	0.24324	307.4	0	307.4	0.9	307.4	0.1
	159.3	0.16	159.3	0.46	159.3	0.38	311.52	0.05405	311.52	0.7027	311.52	0.24324	312.7	0	312.7	0.9	312.7	0.1
	162	0.16	162	0.46	162	0.38	316.8	0.05405	316.8	0.7027	316.8	0.24324	318	0	318	0.9	318	0.1
	164.7	0.16	164.7	0.46	164.7	0.38	322.08	0.05405	322.08	0.7027	322.08	0.24324	323.3	0	323.3	0.9	323.3	0.1
	167.4	0.16	167.4	0.46	167.4	0.38	327.36	0.05405	327.36	0.7027	327.36	0.24324	328.6	0	328.6	0.9	328.6	0.1
	170.1	0.16	170.1	0.46	170.1	0.38	332.64	0.05405	332.64	0.7027	332.64	0.24324	333.9	0	333.9	0.9	333.9	0.1
	172.8	0.16	172.8	0.46	172.8	0.38	337.92	0.05405	337.92	0.7027	337.92	0.24324	339.2	0	339.2	0.9	339.2	0.1
	175.5	0.16	175.5	0.46	175.5	0.38	343.2	0.05405	343.2	0.7027	343.2	0.24324	344.5	0	344.5	0.9	344.5	0.1
	178.2	0.16	178.2	0.46	178.2	0.38	348.48	0.05405	348.48	0.7027	348.48	0.24324	349.8	0	349.8	0.9	349.8	0.1
	180.9	0.16	180.9	0.46	180.9	0.38	353.76	0.05405	353.76	0.7027	353.76	0.24324	355.1	0	355.1	0.9	355.1	0.1
	183.6	0.16	183.6	0.46	183.6	0.38	359.04	0.05405	359.04	0.7027	359.04	0.24324	360.4	0	360.4	0.9	360.4	0.1
	186.3	0.16	186.3	0.46	186.3	0.38	364.32	0.02703	364.32	0.7027	364.32	0.27027	365.7	0	365.7	0.9	365.7	0.1
	189	0.16	189	0.46	189	0.38	369.6	0.02703	369.6	0.7027	369.6	0.27027	371	0	371	0.9	371	0.1
	191.7	0.16	191.7	0.46	191.7	0.38	374.88	0.02703	374.88	0.7027	374.88	0.27027	376.3	0	376.3	0.9	376.3	0.1
	194.4	0.16	194.4	0.46	194.4	0.38	380.16	0.02703	380.16	0.7027	380.16	0.27027	381.6	0	381.6	0.9	381.6	0.1
	197.1	0.16	197.1	0.46	197.1	0.38	385.44	0.02703	385.44	0.7027	385.44	0.27027	386.9	0	386.9	0.9	386.9	0.1
	199.8	0.16	199.8	0.46	199.8	0.38	390.72	0.02703	390.72	0.7027	390.72	0.27027	392.2	0	392.2	0.9	392.2	0.1
	202.5	0.16	202.5	0.46	202.5	0.38	396	0.02703	396	0.7027	396	0.27027	397.5	0	397.5	0.9	397.5	0.1
	205.2	0.16	205.2	0.46	205.2	0.38	401.28	0.02703	401.28	0.7027	401.28	0.27027	402.8	0	402.8	0.9	402.8	0.1
	207.9	0.16	207.9	0.46	207.9	0.38	406.56	0.02703	406.56	0.7027	406.56	0.27027	408.1	0	408.1	0.9	408.1	0.1
	210.6	0.16	210.6	0.46	210.6	0.38	411.84	0.02703	411.84	0.7027	411.84	0.27027	413.4	0	413.4	0.9	413.4	0.1
	213.3	0.16	213.3	0.46	213.3	0.38	417.12	0.02703	417.12	0.7027	417.12	0.27027	418.7	0	418.7	0.9	418.7	0.1
	216	0.16	216	0.46	216	0.38	422.4	0.02703	422.4	0.7027	422.4	0.27027	424	0	424	0.9	424	0.1
	218.7	0.16	218.7	0.46	218.7	0.38	427.68	0.02703	427.68	0.7027	427.68	0.27027	429.3	0	429.3	0.9	429.3	0.1
	221.4	0.16	221.4	0.46	221.4	0.38	432.96	0.02703	432.96	0.7027	432.96	0.27027	434.6	0	434.6	0.9	434.6	0.1
	224.1	0.16	224.1	0.46	224.1	0.38	438.24	0.02703	438.24	0.7027	438.24	0.27027	439.9	0	439.9	0.9	439.9	0.1
	226.8	0.14	226.8	0.46	226.8	0.4	443.52	0.02703	443.52	0.7027	443.52	0.27027	445.2	0	445.2	0.9	445.2	0.1
	229.5	0.14	229.5	0.46	229.5	0.4	448.8	0.02703	448.8	0.7027	448.8	0.27027
	232.2	0.14	232.2	0.46	232.2	0.4	454.08	0.02703	454.08	0.7027	454.08	0.27027
	234.9	0.14	234.9	0.46	234.9	0.4	459.36	0.02703	459.36	0.7027	459.36	0.27027
	237.6	0.14	237.6	0.46	237.6	0.4	464.64	0.02703	464.64	0.7027	464.64	0.27027
	240.3	0.14	240.3	0.46	240.3	0.4	469.92	0.02703	469.92	0.7027	469.92	0.27027
	243	0.14	243	0.46	243	0.4	475.2	0.02703	475.2	0.7027	475.2	0.27027
	245.7	0.14	245.7	0.46	245.7	0.4	480.48	0.02703	480.48	0.7027	480.48	0.27027
	248.4	0.14	248.4	0.46	248.4	0.4	485.76	0.02703	485.76	0.7027	485.76	0.27027
	251.1	0.14	251.1	0.46	251.1	0.4	491.04	0.02703	491.04	0.7027	491.04	0.27027
	253.8	0.14	253.8	0.46	253.8	0.4	496.32	0.02703	496.32	0.7027	496.32	0.27027
	256.5	0.14	256.5	0.46	256.5	0.4
	259.2	0.14	259.2	0.46	259.2	0.4
	261.9	0.14	261.9	0.46	261.9	0.4
	264.6	0.14	264.6	0.46	264.6	0.4
	267.3	0.14	267.3	0.46	267.3	0.4
	270	0.12	270	0.46	270	0.42
	272.7	0.12	272.7	0.46	272.7	0.42
	275.4	0.12	275.4	0.46	275.4	0.42
	278.1	0.12	278.1	0.46	278.1	0.42
	280.8	0.12	280.8	0.46	280.8	0.42
	283.5	0.12	283.5	0.46	283.5	0.42
	286.2	0.12	286.2	0.46	286.2	0.42
	288.9	0.12	288.9	0.46	288.9	0.42
	291.6	0.12	291.6	0.46	291.6	0.42
	294.3	0.12	294.3	0.46	294.3	0.42
	297	0.12	297	0.46	297	0.42
	299.7	0.12	299.7	0.46	299.7	0.42
	302.4	0.12	302.4	0.46	302.4	0.42
	305.1	0.12	305.1	0.46	305.1	0.42
	307.8	0.12	307.8	0.46	307.8	0.42
	310.5	0.12	310.5	0.46	310.5	0.42
	313.2	0.12	313.2	0.46	313.2	0.42
	315.9	0.1	315.9	0.46	315.9	0.44
	318.6	0.1	318.6	0.46	318.6	0.44
	321.3	0.1	321.3	0.46	321.3	0.44
	324	0.1	324	0.46	324	0.44
	326.7	0.1	326.7	0.46	326.7	0.44
	329.4	0.1	329.4	0.46	329.4	0.44
	332.1	0.1	332.1	0.46	332.1	0.44
	334.8	0.1	334.8	0.46	334.8	0.44
	337.5	0.08	337.5	0.46	337.5	0.46
	340.2	0.08	340.2	0.46	340.2	0.46
	342.9	0.08	342.9	0.46	342.9	0.46
	345.6	0.08	345.6	0.46	345.6	0.46
	348.3	0.08	348.3	0.46	348.3	0.46
	351	0.08	351	0.46	351	0.46
	353.7	0.08	353.7	0.46	353.7	0.46
	356.4	0.08	356.4	0.46	356.4	0.46
	359.1	0.08	359.1	0.46	359.1	0.46
	361.8	0.08	361.8	0.46	361.8	0.46
	364.5	0.08	364.5	0.46	364.5	0.46
	367.2	0.08	367.2	0.46	367.2	0.46
	369.9	0.08	369.9	0.46	369.9	0.46
	372.6	0.08	372.6	0.46	372.6	0.46
	375.3	0.08	375.3	0.46	375.3	0.46
	378	0.08	378	0.46	378	0.46
	380.7	0.08	380.7	0.46	380.7	0.46
	383.4	0.08	383.4	0.46	383.4	0.46
	386.1	0.08	386.1	0.46	386.1	0.46
	388.8	0.08	388.8	0.46	388.8	0.46
	391.5	0.08	391.5	0.46	391.5	0.46
	394.2	0.08	394.2	0.46	394.2	0.46
	396.9	0.08	396.9	0.46	396.9	0.46
	399.6	0.08	399.6	0.46	399.6	0.46
	402.3	0.08	402.3	0.46	402.3	0.46
	405	0.08	405	0.46	405	0.46
	407.7	0.08	407.7	0.46	407.7	0.46
	410.4	0.08	410.4	0.46	410.4	0.46
	413.1	0.08	413.1	0.46	413.1	0.46
	415.8	0.08	415.8	0.46	415.8	0.46
	418.5	0.08	418.5	0.46	418.5	0.46
	421.2	0.08	421.2	0.46	421.2	0.46
	423.9	0.08	423.9	0.46	423.9	0.46
	426.6	0.08	426.6	0.46	426.6	0.46
	429.3	0.08	429.3	0.46	429.3	0.46
	432	0.08	432	0.46	432	0.46
	434.7	0.08	434.7	0.46	434.7	0.46
	437.4	0.08	437.4	0.46	437.4	0.46
	440.1	0.08	440.1	0.46	440.1	0.46
	442.8	0.08	442.8	0.46	442.8	0.46
	445.5	0.08	445.5	0.46	445.5	0.46
	448.2	0.08	448.2	0.46	448.2	0.46
	450.9	0.08	450.9	0.46	450.9	0.46
	453.6	0.06	453.6	0.46	453.6	0.48
	456.3	0.06	456.3	0.46	456.3	0.48
	459	0.06	459	0.46	459	0.48
	461.7	0.06	461.7	0.46	461.7	0.48
	464.4	0.06	464.4	0.46	464.4	0.48
	467.1	0.06	467.1	0.46	467.1	0.48
	469.8	0.06	469.8	0.46	469.8	0.48
	472.5	0.06	472.5	0.46	472.5	0.48
	475.2	0.06	475.2	0.46	475.2	0.48
	477.9	0.06	477.9	0.46	477.9	0.48
	480.6	0.04	480.6	0.48	480.6	0.5
	483.3	0.02	483.3	0.48	483.3	0.5
	486	0.02	486	0.48	486	0.5
	488.7	0.02	488.7	0.48	488.7	0.5
	491.4	0.02	491.4	0.48	491.4	0.5
	494.1	0.02	494.1	0.48	494.1	0.5
			496.8	0.5	496.8	0.5
			499.5	0.5	499.5	0.5
			502.2	0.5	502.2	0.5
			504.9	0.5	504.9	0.5
			507.6	0.5	507.6	0.5
			510.3	0.5	510.3	0.5
			513	0.5	513	0.5
			515.7	0.5	515.7	0.5
			518.4	0.5	518.4	0.5
			521.1	0.5	521.1	0.5

## Sheet: Figure 2f
Figure 2f
	Observed dissociation rate of CP (k'-c) or Formin (k'-F) from the BFC (s-1)
	[mTwf1] (nM)	k'-c	k'-F
	0	0.0051	0.00481
	50	0.01883	0.00685
	1000	0.05696	0.00615

## Sheet: Figure 2g
Figure 2g
	Fate of BFC complexes upon dissociation (%)
	[mTwf1] (nM)	BF	BC
	0	45.6667	54.3333
	50	72.6667	27.3333
	1000	89	11

## Sheet: Figure 3c
Figure 3c
	Time (s)	Formin fluorescence intensity (arb. units)	Capping protein fluorescence intensity (arb. units)	Filament length (µm)
	0	1.09367	-0.07396	0
	4	1.1726	-0.17847	0.601
	8	1.30787	0.09649	0.77
	12	1.29189	-0.03291	0.929
	16	1.09707	0.0427	1.564
	20	1.12831	-0.1614	2.113
	24	0.92103	0.00174	2.338
	28	0.80737	-0.17875	2.601
	32	1.10919	0.15722	2.601
	36	0.9552	-0.04252	2.987
	40	0.84856	-0.20919	3.504
	44	0.81561	-0.02204	3.755
	48	0.86774	0.04401	3.707
	52	0.88053	0.06195	3.784
	56	1.1235	0.16643	4.352
	60	1.22328	0.05632	4.313
	64	0.93483	0.0408	4.347
	68	1.09542	0.02671	4.751
	72	0.9203	0.01484	5.211
	76	1.11183	-0.16136	6.056
	80	1.04464	-0.08872	6.268
	84	0.93091	0.1257	7.347
	88	1.07832	0.07728	7.65
	92	1.24869	-0.09273	7.841
	96	1.17952	0.25562	8.264
	100	0.84695	0.04195	8.611
	104	0.98255	-0.00787	8.751
	108	1.05815	-0.22225	9.201
	112	1.20878	0.26245	9.547
	116	0.98667	1.07172	9.787
	120	1.23449	0.93795	9.787
	124	1.09944	1.03417	9.887
	128	0.94709	0.94422	9.918
	132	0.90626	1.03044	10.027
	136	0.97557	1.08994	9.706
	140	0.93892	0.98896	9.826
	144	0.8913	0.92918	9.834
	148	0.86243	1.00611	9.775
	152	1.03551	0.94835	9.354
	156	0.97932	0.87623	9.953
	160	1.02935	1.3337	9.814
	164	0.70409	0.97038	9.812
	168	0.94162	1.10562	9.51
	172	1.14063	0.89266	9.516
	176	0.99237	0.86154	9.95
	180	0.93193	1.1057	9.88
	184	0.92043	0.98904	10.09
	188	0.82193	0.94811	10.09
	192	1.02809	0.96741	10.09
	196	0.92399	1.05382	10.09
	200	0.94693	1.09578	10.09
	204	1.00427	1.13511	10.09
	208	0.98614	0.90199	10.09
	212	1.09021	1.00059	10.09
	216	0.96439	1.12185	10.09
	220	0.94423	1.02615	10.004
	224	0.83729	1.15627	10.004
	228	0.89371	0.84559	9.95
	232	1.00124	0.87512	9.847
	236	0.9232	1.09204	10.006
	240	0.90218	0.94859	10.006
	244	0.93678	0.79081	10.006
	248	0.9493	0.92799	9.867
	252	0.89199	1.0152	10.042
	256	0.92465	0.80649	10.039
	260	0.93253	0.76671	10.039
	264	0.98776	0.81042	9.918
	268	0.91931	0.80486	9.918
	272	1.04747	1.25792	9.937
	276	1.16841	1.00107	9.985
	280	0.88965	0.83328	9.985
	284	0.92024	1.06128	10.089
	288	1.022	1.06204	10.089
	292	1.05311	1.17881	10.089
	296	0.99481	0.94823	10.089
	300	1.08962	0.88191	10.089
	304	1.04128	1.03346	10.089
	308	0.96647	0.98015	10.089
	312	1.12017	1.1053	10.089
	316	1.03696	1.19533	10.089
	320	1.07169	0.84666	10.089
	324	0.99326	1.07244	10.089
	328	0.89509	1.38157	10.089
	332	1.02608	0.97872	10.089
	336	1.05179	0.89179	9.905
	340	-0.05013	0.80597	9.905
	344	0.00589	1.27725	9.905
	348	-0.03474	0.61088	9.924
	352	0.02728	0.73234	9.924
	356	-0.02894	0.39744	9.924
	360	0.04722	0.84829	9.929
	364	0.00556	0.92243	9.929
	368	-0.10111	0.89068	9.929
	372	0.00184	0.96209	9.929
	376	0.01733	0.65791	9.929
	380	0.0434	0.83777	9.929
	384	0.0145	0.87178	9.912
	388	-0.02762	0.65998	9.796
	392	0.04712	0.77707	9.841
	396	0.02303	0.71202	9.841
	400	-0.07652	0.73611	9.95
	404	-0.0145	0.65847	9.955
	408	-0.02851	0.72611	9.964
	412	-0.03398	0.76862	9.786
	416	0.08241	0.77013	9.929
	420	0.10133	0.7296	9.842
	424	0.02376	0.70765	9.842
	428	-0.00748	0.7868	9.842
	432	-0.01292	0.9449	9.847
	436	0.02478	0.84682	9.847
	440	0.04564	0.86726	9.847
	444	0.00823	0.75981	9.847
	448	-0.01885	0.77743	9.847
	452	-0.08789	0.69797	9.847
	456	0.00388	0.72273	9.847

[truncated: 22 more sheets: Figure 3d, Figure 3e, Figure 3f, Figure 3g, Figure 4d, Figure 4e, Figure 5c, Figure 5d, Supp.Figure 1, Supp.Figure 2a, Supp.Figure 2b, Supp.Figure 2c, Supp.Figure 2d, Supp.Figure 2e, Supp.Figure 2f, Supp.Figure 3a, Supp.Figure 3b, Supp.Figure 4a, Supp.Figure 4b, Supp. Figure 5 …]
